# Supplementary material for: Exploratory Space–Time Analyses of Reported Lyme Borreliosis Cases in France, 2016–2019
Source: Pathogens. 2021 Apr 8;10(4):444. doi: 10.3390/pathogens10040444 (PMC8068173; doi:10.3390/pathogens10040444)
Supplement: Supplementary file 1 [file pathogens-10-00444-s001.zip]

Archive with 1 entries (1 files):
- pathogens-1149710supp.docx
